# Supplementary material for: Functional and Molecular Evidence for Kv7 Channel Subtypes in Human Detrusor from Patients with and without Bladder Outflow Obstruction
Source: PLoS One. 2015 Feb 18;10(2):e0117350. doi: 10.1371/journal.pone.0117350 (PMC4333569; doi:10.1371/journal.pone.0117350)
Supplement: S2 File — The naming of each sheet corresponds to the relevant figure or table. (XLSX) [file pone.0117350.s002.xlsx]

## Sheet: Age IPSS
Myography	pt no	Normal	IPSS	RT-qPCR	pt ID	BOO	IPSS	pt ID	Normal	IPSS
	1	66			NS1	63	23	SKS4	55	0
	2	66			NS2	75	15	SKS5	62	5
	3	74			NS3	62	29	SKS6	67	4
	4	76						SKS7	73	3
	5	61						SKS8	45	2
	6	61						SKS9	67	2
	7	76						SKS10	71	0
	8	66
	9	70
	11	70	15
	12	72	7
	14	56	8
	15	66	8
	16	74	2
	17	68	13

## Sheet: Baseline responses
Myography
pt 2	vægt	længde	baseline	20mM	40mM	carbachol
	3.5	3.45	12.5625		25.3318
	4.9	4.17	2.77536		8.69652
	3.4	4.13	6.14098		43.1234
	3.3	4.44	5.49775		15.5231
	4	4.03	19.4929		45.1514
	4.5	4.16	5.49775		25.0961
	2.2	3.18	2.55246		19.4126
	4.2	3.73	2.28179		35.9807
	3.1	4.07	9.4567		15.035
	3.4	3.89	15.9659			43.1972
	3.4	3.97	14.9667			32.438
	3.8	3.74	6.48435			46.574
	3.9	3.91	3.13899			33.5062
	3.5	3.92	25.8523			71.9578
	3.4	3.84	3.08469			34.6117
	4.7	4.4	2.59318			59.3968
	2.7	4.14	1.24437			24.1488
	3.3	3.93	2.55091			54.4468
pt 3	3.4	3.81	3.59517			72.9246
	2.5	3.34	9.31827		12.2622
	3.8	4.05	0.616425		3.62388
	2.9	4.14	5.07697		26.328
	4	4.29	18.5597		25.8979
	4.1	4.37	1.20337		17.0502
	4.8	4.71	8.58605		37.3134
	4.2	4.36	0.610523		14.1469
	3.6	4.15	3.7748		4.58446
	3.1	4.23	19.369			50.5425
	2.1	3.93	3.82352			14.002
	2.2	3.83	1.09892			11.2583
	3.4	3.78	4.58056			14.7942
	4.4	4.77	3.98415			32.438
	3.9	4.12	2.99735			46.574
	3.9	4.41	1.7698			28.0626
	3.4	4.43	23.8951			29.4625
pt 4	4.5	4.72	4.18865			17.8444
	2.2	3.56	51.1409		67.3755
	2.7	3.37	14.7678		25.1524
	2.4	4.14	2.76519		18.3594
	1.3	3.65	15.6683		29.5998
	1.6	3.86	2.15261		6.99981
	3.1	4.04	0.918874		21.1882
	4.3	2.95	5.33719		8.00278
	4.4	4.04	9.56006		11.9602
	3.7	4.03	6.13674		8.05194
	2.4	4.21	8.66395			18.4838
	3.1	4.57	6.1822			25.8782
	1.4	3.96	7.45983			19.2673
	3.8	3.86	2.91996			31.6976
	3.2	4	23.3919			68.8806
	3.4	4.33	20.1456			33.1035
	1.8	4.14	33.0672			59.4438
	2.6	3.86	24.3755			52.6859
	3.6	4.14	15.1095			20.1976
pt 5	3.3	3.89	1.74592			15.0276
	2.6	3.21	0.310879		5.32034
	4.9	3.48	0.138041		6.60556
	2	3.35	1.54112		8.40868
	3.2	3.99	0.447684		15.6567
	1.9	3.31	2.63701		17.8886
	4.8	3.61	18.0736		24.6161
	2.4	3.52	17.1321		18.812
	2.7	4.06	3.53106		5.77667
	3.8	3.88	5.63186		13.3976
	2.6	3.85	2.87296		6.38968
	4.2	3.99	3.03149		14.459
	2.2	3.56	6.99206		15.3847
	3.6	4.31	1.33607			14.7676
	3.6	3.48	2.81017			22.2152
	4.7	3.92	0.401066			33.2816
	3.5	3.46	0.426691			23.9121
	4.4	4	0.466017			22.4566
	5.7	4.08	0.379938			6.97524
	3	4.33	11.7793			47.7295
	3.4	4.08	2.49849			22.14
	4.4	3.57	7.37913			61.8294
	4	3.87	2.29486			6.45231
	5.2	4.29	2.4995			24.4505
pt 6	1.6	3.35	3.4038			18.5703
	2.9	3.43	0.350001		20.0456
	4.5	3.38	0.02803		2.28109
	4.5	4.09	0.309315		18.4835
	2.4	3.75	0.262594		12.7048
	5.5	3.85	1.44289		14.9803
	3.2	3.97	10.9503		44.5241
	3.3	3.86	1.27069		14.8327
	2.2	3.31	0.079895		8.39164
	4.1	4.02	3.83949		9.43667
	3.3	4.2	0.461337		22.5964
	2.2	3.59	3.02983		12.3386
	2.8	4.11	6.6998			23.0964
	4.8	4.27	0.975762			16.569
	3.7	4.7	0.434288			2.61319
	2.7	3.98	0.753836			38.6743
	3.4	3.89	0.598898			25.9384
	3.1	4.02	0.645246			32.7809
	3.5	4.01	3.05147			51.5612
	3.1	3.88	10.5785			36.0999
	2.5	4.4	0.316108			12.8699
	2.9	4.67	-0.90992			16.7207
	2.3	3.79	7.63982			35.5607
pt 7	2.3	3.87	1.56498			11.5969
	5	5.1	54.4595			98.923
	2.6	4.22	5.61777			63.871
	5.4	3.85	52.0121		85.9728
pt 8	3.4	4.26	10.965		49.1288
	3.3	3.9	0.727137		2.92153
	2.7	4.12	0.649783		13.1555
	5	4.95	0.347183		3.81482
	3.4	4.39	7.14276		14.9886
	3.9	4.68	4.7941		6.8873
	3.3	4.15	15.4709		23.7992
	4.2	4.62	0.653896		9.65134
	2.9	4.23	7.30798		17.279
	3.3	3.71	0.928542		3.55166
	3.2	4.05	0.885363		1.34735
	2.4	3.94	0.754553		5.82191
	2.8	3.96	18.5702		18.4795
	3.7	4.68	30.9228			60.28
	3.8	4.09	2.75459			19.23
	3	3.78	0.880377			23.69
	3.2	3.86	6.29796			18.63
	3.9	4.71	21.3327			32.73
	4	4.24	0.377453			2.854
	3.6	5.09	1.2977			18.16
	2.3	4.13	19.9793			28.44
pt 9	3.6	4.15	1.80137			23.64
	3.6	3.96	0.258722		4.70215
	5.5	4.06	12.0097		28.1527
	2.8	4.17	0.771937		10.3595
	1.7	3.29	7.55244		18.2144
	3.6	4.13	3.58193		9.67053
	2.1	3.69	30.1253		44.052
	2.3	4.24	25.507		32.9327
	3.4	4.04	0.723622		18.0867
	3	4.19	4.69407		18.8023
pt 10	2.3	3.9	0.667054		18.9377
	3.7	3.96	4.27365		18.6385
	3.3	3.89	2.42293		8.26172
	4.2	4.21	8.36928		34.5145
	2.1	3.71	2.82352		26.4689
	3.1	3.56	8.09167		24.7309
	3.4	3.95	43.1205		90.9624
	4	4.12	25.9989		66.7888
	2.8	3.85	5.78013		8.48534
	3.5	5.22	6.3171		9.57016
pt 11	2.9	4.61	3.22091		4.40283
	2.6	4.02	17.4072	23.4991
	1.2	3.83	5.08697	11.1352
	3.8	4.56	1.12311	3.44642
	3.4	4.23	3.46315	4.96858
	3.4	4.43	1.08583	7.53028
	3.3	4.26	15.8686	21.3511
	2.2	4.05	0.43167		5.34996
	2.9	4.38	16.0384		20.5587
	4	4.58	1.225		14.7035
	3.9	4.05	3.63902		13.5404
	2.8	4.3	1.63149		6.37915
	2.4	3.97	1.2804		8.63154
	2.1	4.27	1.98419		12.3931
	3.2	4.92	1.55163			18.7983
	2.3	4.33	1.68209			8.31529
	1.5	4.55	21.3295			42.2041
	1.5	4.07	4.54959			8.00277
	3.5	3.83	26.0936			47.8971
	3.2	4.39	2.80534			13.9739
	2.7	4.34	0.939062			26.9344
pt 12	2.9	4.43	9.01828			16.7128
	4.6	5.17	1.06186	2.06681
	2.9	4.91	0.433728	1.27218
	2.6	4.4	0.992811	1.45776
	3.9	3.87	1.05354	4.42282
	2.7	3.93	1.11224	2.02786
	2.2	3.52	45.0137	45.3111
	2.6	3.71	8.24332	11.2204
	2.1	3.63	4.80486	6.33089
	2.6	4.48	26.1215	30.7379
	2.8	4.05	0.683309		5.22524
pt 14	3.8	3.72	6.20878			47.1164
	2.5	3.57	9.03136	19.0357
	1.9	3.82	1.35344	4.0371
	2.1	4.26	11.8554	21.8718
	2.5	3.77	12.4004	15.0236
	2.3	3.38	5.13354	17.3087
	2.3	3.69	0.599589	1.917
	2.6	3.94	7.46706	16.0201
	3.9	4.17	12.593	27.0243
	2.3	3.54	6.25329	18.8958
	2.1	3.71	8.36465	15.3668
	2.4	3.49	9.05799	25.0558
	1.5	3.2	23.163		38.8293
	3.3	3.63	3.70955		28.6706
	3.1	3.67	2.45398			17.6902
pt 15	3.6	3.81	2.7708			9.74242
	2.3	4.77	1.39349	8.40859
	2.2	4.4	0.44875	9.10494
	1.9	3.86	1.33089	17.6009
	2.3	4.08	0.73428	21.5545
	1.4	4.26	0.56256	8.21345
	2.8	5.03	0.23766	7.67116
	3.2	4.19	1.73224	13.1718
	3.3	4.67	0.78471	8.65664
	1.5	4.25	0.50363	7.91009
	3.8	4.5	0.9665	6.08701
	2.8	3.74	0.37825		5.08172
	2.2	3.45	0.04749		3.23371
	2	4.13	0.50346			14.9111
pt 16	1.7	4.14	0.64233			29.1339
	1.4	4.98	2.11865	5.91361
	5.1	4.62	1.147	1.87231
	3.3	5.34	6.69458	7.01453
	3.2	4.78	13.2027	15.1212
	5.5	4.86	0.808905	1.98568
	1.4	4.15	4.07236		14.4278
	2.8	5.3	0.742522			49.5112
pt 17	4.3	5.39	0.039246			28.6868
	3.6	3.86	0.67112	3.66281
	3.8	4.39	1.59125	4.62901
	3.3	4.41	1.60539	5.60839
	2.4	3.81	10.9572	25.4823
	3.1	4.37	1.19545	8.05163
	0.7	4.64	5.00397	11.0905
	2.7	4.62	0.68286		5.78676
	3.7	4.92	0.34425		5.83067
	3.7	5.31	1.30366			64.1805
	2.3	4.47	15.3643			60.0362

## Sheet: Figure 1+2
Codes:
SKS	normal		std	standard
NS	BOO		NTC	no-template control
ACTB						GAPDH						KCNE1						KCNE2						KCNE3							KCNE4						KCNE5						KCNQ1						KCNQ2
Well	Well Name	Dye	Well Type	Ct (dR)	Quantity (copies)	Well	Well Name	Dye	Well Type	Ct (dR)	Quantity (copies)	Well	Well Name	Dye	Well Type	Ct (dR)	Quantity (copies)	Well	Well Name	Dye	Well Type	Ct (dR)	Quantity (copies)	Well	Well Name	Dye	Well Type	Ct (dR)	Quantity (copies)	Well	Well	Well Name	Dye	Well Type	Ct (dR)	Quantity (copies)	Well	Well Name	Dye	Well Type	Ct (dR)	Quantity (copies)	Well	Well Name	Dye	Well Type	Ct (dR)	Quantity (copies)	Well
A1	std80	SYBR	Standard	14.56	80	A1	std 80	SYBR	Standard	13.82	80	A1	std 80	SYBR	Standard	23.8	80	A1	std 80	SYBR	Standard	24.66	80	A1	std 80	SYBR	Standard	24.5	80	A1	A1	std 300	SYBR	Standard	22.19	300	A1	std 80	SYBR	Standard	26.36	80	A1	std 80	SYBR	Standard	21.1	80	A1
A2	std80	SYBR	Standard	14.69	80	A2	std 80	SYBR	Standard	13.91	80	A2	std 80	SYBR	Standard	23.81	80	A2	std 80	SYBR	Standard	24.6	80	A2	std 80	SYBR	Standard	No Ct	No Ct	A2	A2	std 300	SYBR	Standard	22.6	300	A2	std 80	SYBR	Standard	26.35	80	A2	std 80	SYBR	Standard	21.09	80	A2
A3	std80	SYBR	Standard	14.72	80	A3	std 80	SYBR	Standard	13.92	80	A3	std 80	SYBR	Standard	23.98	80	A3	std 80	SYBR	Standard	24.72	80	A3	std 80	SYBR	Standard	No Ct	No Ct	A3	A3	std 300	SYBR	Standard	22.4	300	A3	std 80	SYBR	Standard	26.55	80	A3	std 80	SYBR	Standard	21.21	80	A3
B1	std40	SYBR	Standard	15.57	40	B1	std 40	SYBR	Standard	14.74	40	B1	std 40	SYBR	Standard	24.66	40	B1	std 40	SYBR	Standard	25.91	40	B1	std 40	SYBR	Standard	25.98	40	B1	B1	std 150	SYBR	Standard	23.18	150	B1	std 40	SYBR	Standard	27.74	40	B1	std 40	SYBR	Standard	22.03	40	B1
B2	std40	SYBR	Standard	15.54	40	B2	std 40	SYBR	Standard	14.81	40	B2	std 40	SYBR	Standard	24.59	40	B2	std 40	SYBR	Standard	25.63	40	B2	std 40	SYBR	Standard	25.99	40	B2	B2	std 150	SYBR	Standard	24.34	150	B2	std 40	SYBR	Standard	27.89	40	B2	std 40	SYBR	Standard	22.04	40	B2
B3	std40	SYBR	Standard	15.63	40	B3	std 40	SYBR	Standard	14.8	40	B3	std 40	SYBR	Standard	24.73	40	B3	std 40	SYBR	Standard	25.67	40	B3	std 40	SYBR	Standard	25.97	40	B3	B3	std 150	SYBR	Standard	23.16	150	B3	std 40	SYBR	Standard	27.77	40	B3	std 40	SYBR	Standard	22.13	40	B3
C1	std20	SYBR	Standard	16.55	20	C1	std20	SYBR	Standard	15.75	20	C1	std20	SYBR	Standard	25.59	20	C1	std20	SYBR	Standard	26.74	20	C1	std20	SYBR	Standard	26.36	20	C1	C1	std 75	SYBR	Standard	24.05	75	C1	std20	SYBR	Standard	28.72	20	C1	std20	SYBR	Standard	23.28	20	C1
C2	std20	SYBR	Standard	16.53	20	C2	std20	SYBR	Standard	15.77	20	C2	std20	SYBR	Standard	25.83	20	C2	std20	SYBR	Standard	26.71	20	C2	std20	SYBR	Standard	26.73	20	C2	C2	std 75	SYBR	Standard	24.12	75	C2	std20	SYBR	Standard	28.81	20	C2	std20	SYBR	Standard	23.21	20	C2
C3	std20	SYBR	Standard	16.55	20	C3	std20	SYBR	Standard	15.88	20	C3	std20	SYBR	Standard	25.78	20	D1	std10	SYBR	Standard	27.62	10	C3	std20	SYBR	Standard	26.85	20	C3	C3	std 75	SYBR	Standard	24.49	75	C3	std20	SYBR	Standard	29.04	20	C3	std20	SYBR	Standard	23.22	20	C3
D1	std10	SYBR	Standard	17.51	10	D1	std10	SYBR	Standard	16.77	10	D1	std10	SYBR	Standard	26.74	10	D2	std10	SYBR	Standard	27.71	10	D1	std10	SYBR	Standard	27.64	10	D1	D1	std 37	SYBR	Standard	25.01	37.5	D1	std10	SYBR	Standard	29.65	10	D1	std10	SYBR	Standard	24.12	10	D1
D2	std10	SYBR	Standard	17.49	10	D2	std10	SYBR	Standard	16.79	10	D2	std10	SYBR	Standard	26.69	10	D3	std10	SYBR	Standard	27.57	10	D2	std10	SYBR	Standard	27.99	10	D2	D2	std 37	SYBR	Standard	25.28	37.5	D2	std10	SYBR	Standard	29.85	10	D2	std10	SYBR	Standard	23.92	10	D2
D3	std10	SYBR	Standard	17.57	10	D3	std10	SYBR	Standard	17.02	10	D3	std10	SYBR	Standard	26.77	10	E1	std5	SYBR	Standard	29.28	5	E1	std5	SYBR	Standard	29.11	5	D3	D3	std 37	SYBR	Standard	25.33	37.5	D3	std10	SYBR	Standard	29.73	10	D3	std10	SYBR	Standard	24.08	10	D3
E1	std5	SYBR	Standard	19.05	5	E1	std5	SYBR	Standard	18.31	5	E1	std5	SYBR	Standard	28.92	5	E2	std5	SYBR	Standard	29.71	5	E2	std5	SYBR	Standard	28.74	5	E1	E1	std 18	SYBR	Standard	26.38	18.8	E1	std5	SYBR	Standard	31.46	5	E1	std5	SYBR	Standard	25.82	5	E1
E2	std5	SYBR	Standard	18.93	5	E2	std5	SYBR	Standard	18.15	5	E2	std5	SYBR	Standard	28.17	5	E3	std5	SYBR	Standard	30.05	5	E3	std5	SYBR	Standard	29.01	5	E2	E2	std 18	SYBR	Standard	26.25	18.8	E2	std5	SYBR	Standard	31.13	5	E2	std5	SYBR	Standard	25.64	5	E2
E3	std5	SYBR	Standard	19.06	5	E3	std5	SYBR	Standard	18.19	5	E3	std5	SYBR	Standard	28.62	5	F1	std2,5	SYBR	Standard	29.22	2.5	F1	std2,5	SYBR	Standard	31.43	2.5	E3	E3	std 18	SYBR	Standard	26.33	18.8	E3	std5	SYBR	Standard	31.36	5	E3	std5	SYBR	Standard	25.78	5	E3
F1	std2,5	SYBR	Standard	19.82	2.5	F1	std2,5	SYBR	Standard	19.15	2.5	F1	std2,5	SYBR	Standard	30.56	2.5	F2	std2,5	SYBR	Standard	29.95	2.5	F2	std2,5	SYBR	Standard	29.75	2.5	F1	F1	std 9	SYBR	Standard	27.24	9.4	F1	std2,5	SYBR	Standard	32.17	2.5	F1	std2,5	SYBR	Standard	26.69	2.5	F1
F2	std2,5	SYBR	Standard	19.87	2.5	F2	std2,5	SYBR	Standard	19.02	2.5	F2	std2,5	SYBR	Standard	29.24	2.5	F3	std2,5	SYBR	Standard	31.22	2.5	F3	std2,5	SYBR	Standard	31.3	2.5	F2	F2	std 9	SYBR	Standard	27.29	9.4	F2	std2,5	SYBR	Standard	32.96	2.5	F2	std2,5	SYBR	Standard	26.94	2.5	F2
F3	std2,5	SYBR	Standard	19.79	2.5	F3	std2,5	SYBR	Standard	19.14	2.5	F3	std2,5	SYBR	Standard	29.29	2.5	G1	std1,25	SYBR	Standard	29.48	1.25	G1	std1,25	SYBR	Standard	31.86	1.25	F3	F3	std 9	SYBR	Standard	27.35	9.4	F3	std2,5	SYBR	Standard	32.69	2.5	F3	std2,5	SYBR	Standard	26.83	2.5	F3
G1	std1,25	SYBR	Standard	20.86	1.25	G1	std1,25	SYBR	Standard	19.93	1.25	G1	std1,25	SYBR	Standard	30.45	1.25	G2	std1,25	SYBR	Standard	30.99	1.25	G2	std1,25	SYBR	Standard	32.85	1.25	G1	G1	std 4	SYBR	Standard	28.37	4.7	G1	std1,25	SYBR	Standard	33.58	1.25	G1	std1,25	SYBR	Standard	27.16	1.25	G1
G2	std1,25	SYBR	Standard	20.93	1.25	G2	std1,25	SYBR	Standard	19.92	1.25	G2	std1,25	SYBR	Standard	30.65	1.25	G3	std1,25	SYBR	Standard	32.38	1.25	G3	std1,25	SYBR	Standard	31.76	1.25	G2	G2	std 4	SYBR	Standard	27.86	4.7	G2	std1,25	SYBR	Standard	33.61	1.25	G2	std1,25	SYBR	Standard	27.39	1.25	G2
G3	std1,25	SYBR	Standard	20.8	1.25	G3	std1,25	SYBR	Standard	19.94	1.25	G3	std1,25	SYBR	Standard	30.2	1.25	H1	std0,625	SYBR	Standard	No Ct	No Ct	H1	std0,625	SYBR	Standard	33.3	0.625	G3	G3	std 4	SYBR	Standard	28.12	4.7	G3	std1,25	SYBR	Standard	33.52	1.25	G3	std1,25	SYBR	Standard	27.46	1.25	G3
H1	std0,625	SYBR	Standard	22.38	0.625	H1	std0,625	SYBR	Standard	21.44	0.625	H1	std0,625	SYBR	Standard	33.98	0.625	H2	std0,625	SYBR	Standard	No Ct	No Ct	H3	std0,625	SYBR	Standard	No Ct	No Ct	H1	H1	std 2	SYBR	Standard	29.5	2.35	H1	std0,625	SYBR	Standard	34.62	0.625	H1	std0,625	SYBR	Standard	29.51	0.625	H1
H2	std0,625	SYBR	Standard	22.36	0.625	H2	std0,625	SYBR	Standard	21.51	0.625	H2	std0,625	SYBR	Standard	30.9	0.625	H3	std0,625	SYBR	Standard	No Ct	No Ct	A4	SKS4	SYBR	Unknown	25.7	37.8	H2	H2	std 2	SYBR	Standard	28.93	2.35	H2	std0,625	SYBR	Standard	34.09	0.625	H2	std0,625	SYBR	Standard	29.65	0.625	H2
H3	std0,625	SYBR	Standard	22.45	0.625	H3	std0,625	SYBR	Standard	21.55	0.625	H3	std0,625	SYBR	Standard	32.83	0.625	A4	SKS4	SYBR	Unknown	25.41	50.48	B4	SKS4	SYBR	Unknown	26.12	30.09	H3	H3	std 2	SYBR	Standard	28.77	2.35	H3	std0,625	SYBR	Standard	34.9	0.625	H3	std0,625	SYBR	Standard	29.38	0.625	H3
A4	SKS4	SYBR	Unknown	14.99	57.6	A4	SKS4	SYBR	Unknown	17.75	6.04	A4	SKS4	SYBR	Unknown	29.2	3.19	B4	SKS4	SYBR	Unknown	25.38	51.43	C4	SKS4	SYBR	Unknown	25.96	32.84	A4	G4	std 1	SYBR	Standard	29.78	1.18	A4	SKS4	SYBR	Unknown	31.67	3.78	A4	SKS4	SYBR	Unknown	28.22	1.03	A4
B4	SKS4	SYBR	Unknown	14.88	61.57	B4	SKS4	SYBR	Unknown	17.78	5.95	B4	SKS4	SYBR	Unknown	28.78	4.03	C4	SKS4	SYBR	Unknown	25.31	53.89	A5	SKS5	SYBR	Unknown	26.09	30.55	B4	G5	std 1	SYBR	Standard	30.38	1.18	B4	SKS4	SYBR	Unknown	31.42	4.36	B4	SKS4	SYBR	Unknown	27.77	1.34	B4
C4	SKS4	SYBR	Unknown	14.97	58.15	C4	SKS4	SYBR	Unknown	17.8	5.86	C4	SKS4	SYBR	Unknown	29.2	3.19	A5	SKS5	SYBR	Unknown	25.79	39.83	B5	SKS5	SYBR	Unknown	26.31	27.05	C4	G6	std 1	SYBR	Standard	30.28	1.18	C4	SKS4	SYBR	Unknown	30.62	7.03	C4	SKS4	SYBR	Unknown	28.19	1.05	C4
A5	SKS5	SYBR	Unknown	14.33	87.45	A5	SKS5	SYBR	Unknown	16.79	11.26	A5	SKS5	SYBR	Unknown	28.39	5.04	B5	SKS5	SYBR	Unknown	25.77	40.17	C5	SKS5	SYBR	Unknown	26.73	21.48	A5	H4	std 0,6	SYBR	Standard	33.09	0.59	A5	SKS5	SYBR	Unknown	31.36	4.54	A5	SKS5	SYBR	Unknown	24.82	7.8	A5
B5	SKS5	SYBR	Unknown	14.4	83.41	B5	SKS5	SYBR	Unknown	16.86	10.73	B5	SKS5	SYBR	Unknown	28.79	4.02	C5	SKS5	SYBR	Unknown	26.08	33.05	A6	SKS6	SYBR	Unknown	26.02	31.76	B5	H5	std 0,6	SYBR	Standard	31.38	0.59	B5	SKS5	SYBR	Unknown	31.31	4.67	B5	SKS5	SYBR	Unknown	24.86	7.61	B5
C5	SKS5	SYBR	Unknown	14.39	84.17	C5	SKS5	SYBR	Unknown	16.76	11.44	C5	SKS5	SYBR	Unknown	28.63	4.4	A6	SKS6	SYBR	Unknown	26.77	21.33	B6	SKS6	SYBR	Unknown	26.99	18.7	C5	H6	std 0,6	SYBR	Standard	30.33	0.59	C5	SKS5	SYBR	Unknown	31.57	4.01	C5	SKS5	SYBR	Unknown	25	7.01	C5
A6	SKS6	SYBR	Unknown	17	16.08	A6	SKS6	SYBR	Unknown	19.28	2.26	A6	SKS6	SYBR	Unknown	32.25	0.5746	B6	SKS6	SYBR	Unknown	26.99	18.47	C6	SKS6	SYBR	Unknown	26.88	19.82	A6	A4	NS1	SYBR	Unknown	21.26	642.4	A6	SKS6	SYBR	Unknown	31.73	3.65	A6	SKS6	SYBR	Unknown	26.83	2.35	A6
B6	SKS6	SYBR	Unknown	16.89	17.26	B6	SKS6	SYBR	Unknown	19.33	2.18	B6	SKS6	SYBR	Unknown	31.02	1.15	A7	SKS7	SYBR	Unknown	26.38	27.25	A7	SKS7	SYBR	Unknown	25.89	34.07	B6	A5	NS1	SYBR	Unknown	21.28	633.2	B6	SKS6	SYBR	Unknown	31.75	3.59	B6	SKS6	SYBR	Unknown	26.66	2.6	B6
C6	SKS6	SYBR	Unknown	16.91	17.03	C6	SKS6	SYBR	Unknown	19.33	2.19	C6	SKS6	SYBR	Unknown	31.65	0.8014	B7	SKS7	SYBR	Unknown	26.74	21.62	B7	SKS7	SYBR	Unknown	25.45	43.38	C6	A6	NS1	SYBR	Unknown	21.21	664.2	C6	SKS6	SYBR	Unknown	31.9	3.28	C6	SKS6	SYBR	Unknown	27.16	1.92	C6
A7	SKS7	SYBR	Unknown	14.6	73.57	A7	SKS7	SYBR	Unknown	17.02	9.66	A7	SKS7	SYBR	Unknown	29.49	2.71	C7	SKS7	SYBR	Unknown	26.53	24.77	C7	SKS7	SYBR	Unknown	25.26	48.05	A7	B4	NS2	SYBR	Unknown	24.26	78.55	A7	SKS7	SYBR	Unknown	31.33	4.6	A7	SKS7	SYBR	Unknown	24.17	11.49	A7
B7	SKS7	SYBR	Unknown	14.58	74.63	B7	SKS7	SYBR	Unknown	16.93	10.25	B7	SKS7	SYBR	Unknown	29.27	3.06	A8	SKS8	SYBR	Unknown	25.61	44.67	A8	SKS8	SYBR	Unknown	27.41	14.83	B7	B5	NS2	SYBR	Unknown	24.23	80.4	B7	SKS7	SYBR	Unknown	31.7	3.7	B7	SKS7	SYBR	Unknown	24.18	11.45	B7
C7	SKS7	SYBR	Unknown	14.75	67.06	C7	SKS7	SYBR	Unknown	16.86	10.77	C7	SKS7	SYBR	Unknown	29.39	2.87	B8	SKS8	SYBR	Unknown	25.61	44.52	B8	SKS8	SYBR	Unknown	27.28	15.9	C7	B6	NS2	SYBR	Unknown	24.15	84.67	C7	SKS7	SYBR	Unknown	30.9	5.95	C7	SKS7	SYBR	Unknown	24.24	11.04	A8
A8	SKS8	SYBR	Unknown	14.7	69.05	A8	SKS8	SYBR	Unknown	17.31	8.03	A8	SKS8	SYBR	Unknown	28.33	5.2	C8	SKS8	SYBR	Unknown	25.63	43.97	C8	SKS8	SYBR	Unknown	27.24	16.29	A8	C4	NS3	SYBR	Unknown	20.99	777.9	A8	SKS8	SYBR	Unknown	31.8	3.48	A8	SKS8	SYBR	Unknown	27.42	1.65	B8
B8	SKS8	SYBR	Unknown	14.75	66.97	B8	SKS8	SYBR	Unknown	17.44	7.39	B8	SKS8	SYBR	Unknown	28.87	3.83	A9	SKS9	SYBR	Unknown	25.95	35.93	A9	SKS9	SYBR	Unknown	26.14	29.64	B8	C5	NS3	SYBR	Unknown	21.01	766.8	B8	SKS8	SYBR	Unknown	31.23	4.89	B8	SKS8	SYBR	Unknown	27.7	1.4	A9
C8	SKS8	SYBR	Unknown	14.75	67.11	C8	SKS8	SYBR	Unknown	17.44	7.42	C8	SKS8	SYBR	Unknown	28.67	4.3	B9	SKS9	SYBR	Unknown	25.92	36.52	B9	SKS9	SYBR	Unknown	26.77	21.08	C8	C6	NS3	SYBR	Unknown	20.99	779.1	C8	SKS8	SYBR	Unknown	32.11	2.91	C8	SKS8	SYBR	Unknown	27.49	1.59	B9
A9	SKS9	SYBR	Unknown	14.77	66.18	A9	SKS9	SYBR	Unknown	16.97	10.02	A9	SKS9	SYBR	Unknown	29.91	2.14	C9	SKS9	SYBR	Unknown	25.67	42.87	C9	SKS9	SYBR	Unknown	25.78	36.19	A9	D4	SKS4	SYBR	Unknown	22.45	279	A9	SKS9	SYBR	Unknown	30.11	9.48	A9	SKS9	SYBR	Unknown	26.33	3.17	A10
B9	SKS9	SYBR	Unknown	14.74	67.55	B9	SKS9	SYBR	Unknown	16.98	9.97	B9	SKS9	SYBR	Unknown	29.69	2.42	A10	SKS10	SYBR	Unknown	27.15	16.72	A10	SKS10	SYBR	Unknown	25.74	36.94	B9	D5	SKS4	SYBR	Unknown	22.48	272.9	B9	SKS9	SYBR	Unknown	30.15	9.26	B9	SKS9	SYBR	Unknown	26.46	2.93	B10
C9	SKS9	SYBR	Unknown	14.72	68.18	C9	SKS9	SYBR	Unknown	16.98	9.93	C9	SKS9	SYBR	Unknown	29.92	2.13	B10	SKS10	SYBR	Unknown	27.5	13.38	B10	SKS10	SYBR	Unknown	25.98	32.52	C9	D6	SKS4	SYBR	Unknown	22.44	280.6	C9	SKS9	SYBR	Unknown	29.86	11	C9	SKS9	SYBR	Unknown	26.85	2.32	D4
A10	SKS10	SYBR	Unknown	15.39	44.68	A10	SKS10	SYBR	Unknown	17.89	5.51	A10	SKS10	SYBR	Unknown	27.98	6.33	C10	SKS10	SYBR	Unknown	27.49	13.4	C10	SKS10	SYBR	Unknown	25.52	41.72	A10	E4	SKS5	SYBR	Unknown	22.14	348.3	A10	SKS10	SYBR	Unknown	30.14	9.31	A10	SKS10	SYBR	Unknown	25.76	4.47	E4
B10	SKS10	SYBR	Unknown	15.48	42.25	B10	SKS10	SYBR	Unknown	18.3	4.25	B10	SKS10	SYBR	Unknown	27.67	7.52	D4	NS1	SYBR	Unknown	26.16	31.4	D4	NS1	SYBR	Unknown	24.88	59.15	B10	E5	SKS5	SYBR	Unknown	22.11	353.3	B10	SKS10	SYBR	Unknown	30.28	8.57	B10	SKS10	SYBR	Unknown	25.94	4	F4
C10	SKS10	SYBR	Unknown	15.49	42.02	C10	SKS10	SYBR	Unknown	18.18	4.59	C10	SKS10	SYBR	Unknown	28.22	5.54	E4	NS1	SYBR	Unknown	26.55	24.53	E4	NS1	SYBR	Unknown	25.37	45.4	C10	E6	SKS5	SYBR	Unknown	22.09	359.3	C10	SKS10	SYBR	Unknown	30.41	7.92	C10	SKS10	SYBR	Unknown	26.01	3.83	D5
A12	---	SYBR	NTC	No Ct	No Ct	D4	NS1	SYBR	Unknown	15.8	21.24	D4	NS1	SYBR	Unknown	29	3.57	F4	NS1	SYBR	Unknown	25.86	38.1	F4	NS1	SYBR	Unknown	25.01	55.21	D4	F4	SKS6	SYBR	Unknown	23.4	143	D4	NS1	SYBR	Unknown	30.86	6.09	D4	NS1	SYBR	Unknown	22.37	33.84	E5
D4	NS1	SYBR	Unknown	14.17	96.98	E4	NS1	SYBR	Unknown	15.9	19.97	E4	NS1	SYBR	Unknown	28.79	4.02	D5	NS2	SYBR	Unknown	26.95	18.94	D5	NS2	SYBR	Unknown	25.52	41.7	E4	F5	SKS6	SYBR	Unknown	23.32	151.8	E4	NS1	SYBR	Unknown	30.83	6.19	E4	NS1	SYBR	Unknown	22.39	33.34	F5
E4	NS1	SYBR	Unknown	14.28	90.14	F4	NS1	SYBR	Unknown	15.94	19.45	F4	NS1	SYBR	Unknown	28.61	4.43	E5	NS2	SYBR	Unknown	26.8	20.91	E5	NS2	SYBR	Unknown	25.77	36.42	F4	F6	SKS6	SYBR	Unknown	23.29	155.1	F4	NS1	SYBR	Unknown	31.02	5.55	F4	NS1	SYBR	Unknown	22.31	35.03	D6
F4	NS1	SYBR	Unknown	14.16	97.2	D5	NS2	SYBR	Unknown	18.44	3.89	D5	NS2	SYBR	Unknown	31.99	0.6621	F5	NS2	SYBR	Unknown	27.33	14.91	F5	NS2	SYBR	Unknown	26.17	29.3	D5	A7	SKS7	SYBR	Unknown	22.79	219.5	D5	NS2	SYBR	Unknown	31.15	5.12	D5	NS2	SYBR	Unknown	24.14	11.74	E6
D5	NS2	SYBR	Unknown	15.98	30.78	E5	NS2	SYBR	Unknown	No Ct	No Ct	E5	NS2	SYBR	Unknown	29.89	2.16	D6	NS3	SYBR	Unknown	25.29	54.58	D6	NS3	SYBR	Unknown	25.37	45.41	E5	A8	SKS7	SYBR	Unknown	22.88	206.1	E5	NS2	SYBR	Unknown	31.01	5.57	E5	NS2	SYBR	Unknown	24.07	12.21	F6
E5	NS2	SYBR	Unknown	16.05	29.44	G5	NS2	SYBR	Unknown	18.36	4.09	F5	NS2	SYBR	Unknown	30.5	1.54	E6	NS3	SYBR	Unknown	25.17	58.85	E6	NS3	SYBR	Unknown	25.15	51.04	F5	A9	SKS7	SYBR	Unknown	22.85	211.1	F5	NS2	SYBR	Unknown	30.59	7.16	F5	NS2	SYBR	Unknown	24.1	12.02	A12
F5	NS2	SYBR	Unknown	15.93	31.69	D6	NS3	SYBR	Unknown	16.8	11.16	D6	NS3	SYBR	Unknown	29.04	3.48	F6	NS3	SYBR	Unknown	24.99	66.3	F6	NS3	SYBR	Unknown	25.03	54.68	D6	B7	SKS8	SYBR	Unknown	22.06	368.2	D6	NS3	SYBR	Unknown	30.51	7.51	D6	NS3	SYBR	Unknown	23.88	13.69
D6	NS3	SYBR	Unknown	14.8	64.99	E6	NS3	SYBR	Unknown	16.81	11.07	E6	NS3	SYBR	Unknown	28.61	4.44	A12	---	SYBR	NTC	No Ct	No Ct	A12	---	SYBR	NTC	No Ct	No Ct	E6	B8	SKS8	SYBR	Unknown	22.01	379.1	E6	NS3	SYBR	Unknown	30.59	7.14	E6	NS3	SYBR	Unknown	23.9	13.55
E6	NS3	SYBR	Unknown	14.92	60.11	F6	NS3	SYBR	Unknown	16.68	12.09	F6	NS3	SYBR	Unknown	28.53	4.65													F6	B9	SKS8	SYBR	Unknown	22.02	378.3	F6	NS3	SYBR	Unknown	31.07	5.38	F6	NS3	SYBR	Unknown	23.78	14.52
F6	NS3	SYBR	Unknown	14.54	76.56	A12	---	SYBR	NTC	No Ct	No Ct	A12	---	SYBR	NTC	No Ct	No Ct													A12	C7	SKS9	SYBR	Unknown	22.03	375.1	A12	---	SYBR	NTC	No Ct	No Ct	A12	---	SYBR	NTC	No Ct	No Ct
																															C8	SKS9	SYBR	Unknown	22	383.4
																															C9	SKS9	SYBR	Unknown	22	384.2
																															D7	SKS10	SYBR	Unknown	22.54	261.5
																															D8	SKS10	SYBR	Unknown	22.35	300.6
																															D9	SKS10	SYBR	Unknown	22.36	297.5
																															G7	NTC	SYBR	NTC	No Ct	No Ct
																															G8	NTC	SYBR	NTC	No Ct	No Ct
																															G9	NTC	SYBR	NTC	No Ct	No Ct
[truncated: 23 more columns]

## Sheet: Figure 3B
	Vehicle					retigabine						ML213
pretreatment	18.4832	8.58675	39.6778	4.1623	6.07047	19.1203	20.4684	17.88	12.3323	30.7901	6.84218	42.4308	14.7195	6.80274	8.5394	0.789136	22.258	11.4972
1e-09	18.2505	8.28994	38.1061	4.27856	5.82823	18.6702	20.0732	17.2811	11.6216	29.1279	7.18643	40.5225	14.1411	6.43897	8.75992	0.804791	21.076	11.3638
3e-09	17.1096	7.86021	36.4547	4.4868	5.50149	18.3309	19.5799	16.5862	11.3805	28.1859	7.32841	39.1039	13.5408	6.08494	8.46126	0.789429	20.4883	11.19
1e-08	16.4014	7.46395	34.2702	4.43997	5.36021	17.8142	19.1103	16.3091	10.5851	26.969	7.10676	37.5047	12.8457	5.95041	8.0498	0.788016	19.8647	11.3924
3e-08	15.9699	7.13082	32.1817	4.13605	5.03231	16.8996	18.6615	15.9858	10.068	25.341	6.7286	35.636	11.8267	5.77496	7.00679	0.764442	18.453	10.738
1e-07	15.2322	7.2495	31.0969	4.11361	4.85999	14.451	18.1163	15.4677	8.56605	23.7775	6.14183	32.2507	8.57253	5.53065	4.1035	0.66914	15.8257	9.38007
3e-07	14.6779	7.02921	29.4805	3.88693	4.74341	9.50635	16.9762	14.3137	5.14073	20.7194	4.87094	24.091	4.91576	4.7273	3.30717	0.529082	10.9387	5.51352
1e-06	13.4121	6.48965	27.2934	3.41839	4.40955	8.2311	16.1716	12.8978	3.5014	13.8574	2.4918	22.2046	4.40614	4.2314	3.07094	0.465839	5.92906	2.8956
pt no	2	4	5	6	8	2	3	4	5	6	8	2	3	4	5	6	6	8
																averaged

## Sheet: Figure 4A
	Vehicle					Isoprenaline
pre-contraction	10.6149	17.8694	13.5329	8.4498		17.8571	35.5069	52.6647	2.36263	17.002
1e-09	8.76398	15.954	11.6366	7.62453		15.5861	30.7511	43.7333	2.58437	15.6303
3e-09	8.27226	15.2479	11.4323	7.37352		14.6176	30.9376	41.6887	2.41498	14.8932
1e-08	8.07532	14.5032	11.259	6.65938		14.1932	31.3059	39.6667	2.42478	14.3083
3e-08	7.90309	14.0008	10.9412	6.06653		13.7647	30.0511	38.0559	2.21631	12.925
1e-07	7.88207	13.273	10.9354	5.55307		11.3835	30.6294	35.8175	1.91174	10.5234
3e-07	7.73757	13.0886	10.6227	5.7031		9.86791	29.1152	33.8331	1.55748	8.12143
1e-06	7.61117	12.6879	10.3614	5.0906		8.25144	28.1287	32.5927	1.68274	6.63716
3e-06	7.37391	12.6527	10.1563	4.96338		8.03404	28.4758	32.4693	1.23566	7.20943
pt no	4	5	6	7		2	3	4	5	6
	Vehicle
	10.6149	17.8694	13.5329	8.4498
	7.37391	12.6527	10.1563	4.96338
	4	5	6	7

## Sheet: Figure 4B
	Vehicle								Forskolin
precontraction	33.2802	4.56614	14.8135	9.66957	13.3017	21.5737	9.66879	48.0911	33.3913	15.9949	35.3854	5.9484	4.30412	17.7547	63.44
1e-08	24.5524	3.74049	13.9172	10.1752	12.3529	18.7073	7.52726	34.8763	23.749	14.7321	29.4579	6.1954	3.90724	15.6536	52.502
3e-08	24.6366	3.4434	13.6655	10.3606	11.5888	18.1653	7.17931	32.4435	23.0303	14.4629	28.1108	6.02346	3.71187	15.0288	50.9102
1e-07	22.6882	3.33131	13.3764	9.92884	11.098	17.8891	7.15032	30.8726	22.1299	13.9694	26.7857	5.60778	3.62412	14.3033	49.5979
3e-07	21.4551	2.98047	13.1167	9.20817	10.7105	17.209	6.77289	29.4075	21.7076	13.6923	25.0153	4.69878	3.32892	13.1479	48.5219
1e-06	20.8383	3.02934	13.023	7.96589	10.8707	16.6806	6.59196	28.2369	20.8183	12.723	21.3409	3.0071	2.63062	11.8287	47.2757
3e-06	20.1669	3.17846	12.7613	6.97799	9.82322	16.4481	6.32084	26.9407	18.571	11.9752	19.7304	2.26842	1.99712	11.6592	45.4435
1e-05	18.8921	2.67816	11.8032	5.76394	8.92263	15.6523	5.59353	25.5179	14.1551	11.4282	17.2458	1.87823	1.65358	11.1409	43.5042
3e-05	16.105	2.39277	11.4635	5.72588	7.06625	13.4171	4.68096	22.9982	7.82188	10.7038	15.5308	1.25152	0.676483	10.6466	40.6319
pt no	2	3	4	5	5	6	7	8	2	3	4	5	6	7	8
				avegraged

## Sheet: Figure 4C
	Vehicle							Isoprenaline
precontraction	13.9131	3.09301	19.5821	17.3229	0.850871	6.93275	8.22268	12.2271	25.4103	17.1635	5.03198	2.73281	9.1329	8.64433
1e-09	12.19	2.98904	18.8213	18.6415	0.795397	6.99251	7.65931	10.2536	26.0008	15.6005	5.01939	2.92685	8.40379	8.22246
3e-09	12.1004	2.98322	18.5937	19.5749	0.818207	7.0583	7.33629	10.0105	26.3334	15.2493	5.15188	2.90035	8.14952	8.29775
1e-08	12.0717	2.98288	18.3689	20.1928	0.810803	7.15963	7.30728	9.74641	27.1922	14.798	5.19833	2.72948	7.81855	8.14956
3e-08	11.8628	3.00224	18.2479	20.781	0.77612	7.08872	7.27768	9.72092	28.4188	14.2652	5.09351	2.30539	7.42267	7.86669
1e-07	12.1886	3.04307	18.1602	21.2161	0.805704	6.93692	7.20613	8.64754	28.0161	13.3895	4.72191	1.95307	6.88391	7.50853
3e-07	12.7133	3.17137	18.0911	21.6817	0.785057	6.68681	7.33131	7.60046	28.0627	12.7531	4.33176	1.77177	6.49945	7.31997
1e-06	13.3191	3.32307	17.9391	22.1414	0.808952	6.56027	7.60744	6.97101	28.6387	12.3132	4.539	1.67599	6.34936	7.34279
3e-06	15.6918	3.53178	17.7197	22.8309	0.821479	6.35318	7.19977	6.98002	29.7275	12.2641	4.13958	1.79865	6.19275	7.73869
pt no	2	4	5	6	8	8	9	2	3	4	5	6	9	10
					averaged

## Sheet: Figure 4D
	Vehicle									Forskolin
precontraction	15.1298	1.83659	7.37983	2.56148	4.56436	15.83	2.62777	1.71098	5.28325	8.88502	13.043	6.45747	3.28133	7.17296	5.37608	1.57171	1.26721	16.3984	2.39397
1e-08	13.0872	1.97186	7.08681	2.94674	4.70651	12.2821	2.68922	1.64348	4.95293	8.08871	13.8465	6.27668	3.82503	7.59816	5.86864	1.70618	1.41878	15.3485	2.19442
3e-08	13.2934	2.03335	7.12383	3.01994	4.79424	11.9809	2.75383	1.64736	4.9132	7.96352	14.2205	6.23797	3.98195	7.3634	5.92304	1.70477	1.51797	15.0776	2.13842
1e-07	13.3846	2.11321	7.16127	3.04038	4.95785	11.9102	2.9051	1.64696	4.89537	7.88933	14.5008	6.24162	3.62373	6.41471	5.66491	1.65613	1.49134	14.6102	2.10528
3e-07	13.5766	2.19018	7.22727	3.12063	5.1802	12.1492	2.99624	1.65781	4.89349	7.75477	13.8241	6.02086	2.75431	5.05233	4.98979	1.50677	1.31987	13.7733	2.03109
1e-06	13.7975	2.26686	7.27766	3.16941	5.49438	12.4862	3.09512	1.66093	4.89247	7.64011	11.9525	5.63923	2.01627	4.03515	4.38715	1.15643	1.04733	12.7751	1.99668
3e-06	14.0861	2.37418	7.36267	3.20848	5.82445	12.5624	3.16762	1.70344	4.89513	7.43844	10.9403	5.55396	1.96382	3.74978	4.11199	1.05981	0.938684	12.0186	1.92371
1e-05	13.8105	2.46512	7.37911	3.08837	5.94609	12.7326	3.17751	1.70082	4.93962	7.21054	10.0847	5.3894	1.93767	3.43712	3.7934	0.929146	0.871771	11.4177	1.89098
3e-05	12.8826	2.44053	7.31083	2.7497	5.87215	11.9326	3.08735	1.69915	4.8867	7.1205	8.10053	5.29503	1.6547	2.81176	3.51351	0.763245	0.754976	10.5477	1.8325
pt no	2	3	4	5	6	7	8	9	10	2	3	4	5	5	6	8	8	9	10
													averaged			averaged

## Sheet: Figure 5A+B
	Isoprenaline							XE991+iso								Retigabine+iso
pre-contraction	17.8571	35.5069	52.6647	2.36263	17.002			17.7874	7.2718	17.4643	3.32998	10.8011	12.9966	22.8634	0.964521	31.2132	6.03664	49.8994	40.9379	13.2413	42.2804
1e-09	15.5861	30.7511	43.7333	2.58437	15.6303			15.3413	6.36223	15.6161	3.30512	9.24435	14.4968	21.6126	0.977861	26.2976	3.24335	34.6875	22.2225	9.74222	30.6129
3e-09	14.6176	30.9376	41.6887	2.41498	14.8932			14.3528	6.18428	14.7467	3.26805	8.84745	14.0412	21.117	0.999513	26.3	3.20493	32.5523	21.571	9.33007	29.3833
1e-08	14.1932	31.3059	39.6667	2.42478	14.3083			14.1469	5.90941	14.3374	3.19326	8.65107	12.3915	20.7066	0.972886	26.0284	3.13611	31.5919	20.6087	8.76581	28.1484
3e-08	13.7647	30.0511	38.0559	2.21631	12.925			13.325	5.68524	13.4871	3.06644	8.17665	9.98503	20.0967	0.906999	25.6967	3.05514	30.3861	19.3737	8.16027	27.2275
1e-07	11.3835	30.6294	35.8175	1.91174	10.5234			12.0312	5.1873	12.5661	2.90346	6.95093	7.9754	19.0157	0.834662	23.6627	2.99602	28.2151	17.8907	7.39206	26.4311
3e-07	9.86791	29.1152	33.8331	1.55748	8.12143			10.5564	4.99814	11.2869	2.78487	6.25477	6.55775	18.3592	0.796747	21.7499	2.94251	26.7977	16.0002	6.68997	25.6325
1e-06	8.25144	28.1287	32.5927	1.68274	6.63716			9.15591	4.61303	10.3362	2.66191	5.88525	5.81606	17.6226	0.763154	20.0877	2.84572	26.0429	14.7354	6.16148	25.0536
3e-06	8.03404	28.4758	32.4693	1.23566	7.20943			9.10269	4.93533	10.6671	2.76604	5.69409	5.4804	17.4773	0.795825	19.9227	2.89276	25.1063	14.351	6.27724	24.8288
pt no	2	3	4	5	6			2	3	4	5	5	6	8	8	2	3	4	5	6	8
											Averaged			Averaged

## Sheet: Figure 5C
	Forskolin								XE991+forsk
precontraction	33.3913	15.9949	35.3854	5.9484	4.30412	17.7547	63.44		13.3863	50.0228	4.17797	3.18425	2.44913	10.4284	7.46377	3.414	20.1948
1e-08	23.749	14.7321	29.4579	6.1954	3.90724	15.6536	52.502		9.50837	34.572	3.25932	3.62159	2.51258	11.3286	7.26961	3.26529	13.169
3e-08	23.0303	14.4629	28.1108	6.02346	3.71187	15.0288	50.9102		9.35311	33.5951	3.25883	3.66035	2.46442	11.4125	7.01322	3.17694	12.8095
1e-07	22.1299	13.9694	26.7857	5.60778	3.62412	14.3033	49.5979		9.22277	32.6062	3.14981	3.50978	2.41842	10.2873	6.70472	3.13851	11.7381
3e-07	21.7076	13.6923	25.0153	4.69878	3.32892	13.1479	48.5219		9.10722	31.8282	2.9537	3.48416	2.26769	8.7621	5.99875	2.89309	9.30295
1e-06	20.8183	12.723	21.3409	3.0071	2.63062	11.8287	47.2757		9.01851	31.0963	2.78688	3.08745	1.75622	5.74716	5.08349	2.4114	6.20286
3e-06	18.571	11.9752	19.7304	2.26842	1.99712	11.6592	45.4435		9.44894	29.4204	2.60308	2.90476	1.82546	5.16415	3.32598	2.03846	5.20925
1e-05	14.1551	11.4282	17.2458	1.87823	1.65358	11.1409	43.5042		8.46901	27.577	2.41115	2.76965	1.68985	3.74126	2.8932	1.71925	4.74025
3e-05	7.82188	10.7038	15.5308	1.25152	0.676483	10.6466	40.6319		5.3885	22.5775	2.1131	2.12571	1.35163	1.76951	1.73393	1.22086	1.94764
pt no	2	3	4	5	6	7	8		2	2	3	3	4	5	6	6	8
									averaged		averaged				averaged

[truncated: 15 more sheets: Figure 6A+B, Figure 6C, Figure 7A, Figure 7B, Figure S1A, Figure S1B, Figure S1C, Figure S2A, Figure S2B, Figure S2C, Table 2 retigabine_XE991, Table 2 ML277, Table 2 ML213, Table 3 isoprenaline, Table 3 forskolin]
